# Supplementary material for: Fabrication of Curcumin Diethyl γ-Aminobutyrate-Loaded Chitosan-Coated Magnetic Nanocarriers for Improvement of Cytotoxicity against Breast Cancer Cells
Source: Polymers (Basel). 2022 Dec 19;14(24):5563. doi: 10.3390/polym14245563 (PMC9785553; doi:10.3390/polym14245563)
Supplement: Supplementary file 1 [file polymers-14-05563-s001.zip]

Archive with 1 entries (1 files):
- polymers-2070848-supplementary.pdf
